# Supplementary material for: Electrophysiological and Behavioral Correlates of Valence, Arousal and Subjective Significance in the Lexical Decision Task
Source: Front Hum Neurosci. 2020 Oct 7;14:567220. doi: 10.3389/fnhum.2020.567220 (PMC7575925; doi:10.3389/fnhum.2020.567220)
Supplement: Supplementary file 2 [file Table_2.XLSX]

## Sheet: 405_pseudoslow
Pseudoword	Judge congruency index	No. of judges indicating that this is a good example of a pseudoword	Length (Number of letters)
kantnolowania	1	5	13
ekskralertyk	0.8	4	12
ekszrawerzyk	0.8	4	12
odyganalność	1	5	12
owyganalność	1	5	12
rondzialenie	1	5	12
rożdziejenie	1	5	12
wezdnowienie	1	5	12
wyzdzowianie	1	5	12
dorantarący	0.8	4	11
szronnichwo	0.8	4	11
topetawanie	0.8	4	11
typesowanie	0.8	4	11
typetawanie	0.8	4	11
daraktający	1	5	11
dojaszający	1	5	11
skrownictwo	1	5	11
stlonkictwo	1	5	11
stranniltwo	1	5	11
zakniewonie	1	5	11
zalniesanie	1	5	11
zalniewawie	1	5	11
anakowynie	1	5	10
atykosanie	1	5	10
czesonismo	1	5	10
derracacja	1	5	10
fluszracja	1	5	10
fręstwacja	1	5	10
grantowsie	1	5	10
gwuntawnie	1	5	10
kiszymówka	1	5	10
kodzykóbka	1	5	10
lęgiczbość	1	5	10
logecznaść	1	5	10
nadzekunie	1	5	10
nardekonie	1	5	10
odzardenie	1	5	10
ruszczezie	1	5	10
szrałzydło	1	5	10
takrowdość	1	5	10
tektolność	1	5	10
ubatowasie	1	5	10
ukolnianie	1	5	10
wcisąwanie	1	5	10
wpasycanie	1	5	10
żaczlawość	1	5	10
blindycka	1	5	9
blindyćka	1	5	9
choranter	1	5	9
czarykter	1	5	9
czodzanie	1	5	9
enyczbość	1	5	9
etaczkość	1	5	9
etaczwość	1	5	9
gopliwyść	1	5	9
gorwiwaść	1	5	9
gowlicość	1	5	9
hampurzer	1	5	9
hesztania	1	5	9
kalizewka	1	5	9
kałopanie	1	5	9
komowinie	1	5	9
kosfidant	1	5	9
loralniść	1	5	9
melidyska	1	5	9
menodyska	1	5	9
miktoszop	1	5	9
minczanie	1	5	9
noskalnia	1	5	9
obępianie	1	5	9
odrogność	1	5	9
onarzelie	1	5	9
pamerzość	1	5	9
patercjał	1	5	9
pidgarkle	1	5	9
reklentor	1	5	9
rezlekror	1	5	9
rołpradka	1	5	9
słumoniny	1	5	9
spiszezie	1	5	9
starmetka	1	5	9
tnorzelie	1	5	9
trunkatka	1	5	9
twuskiwka	1	5	9
wceskinie	1	5	9
wokonazie	1	5	9
wszazóżka	1	5	9
zbudrenie	1	5	9
zdnilezna	1	5	9
zracztość	1	5	9
adbulins	1	5	8
adletaka	1	5	8
atketuka	1	5	8
bloszera	1	5	8
bradacka	1	5	8
burdoser	1	5	8
dochawka	1	5	8
dyrtanor	1	5	8
dyztamor	1	5	8
enukicja	1	5	8
fentaćna	1	5	8
fentasna	1	5	8
funtażna	1	5	8
gelficta	1	5	8
gingnena	1	5	8
jęskilia	1	5	8
joskiwia	1	5	8
kistnona	1	5	8
krocjąta	1	5	8
lątamnia	1	5	8
malioker	1	5	8
maltwaca	1	5	8
mastwaca	1	5	8
obsitaść	1	5	8
olfiwość	1	5	8
orensawa	1	5	8
orfitaść	1	5	8
pebsocel	1	5	8
pedsowel	1	5	8
podemlik	1	5	8
retolnik	1	5	8
ręzpurta	1	5	8
sekianka	1	5	8
szlezdor	1	5	8
szwodzik	1	5	8
tnagodia	1	5	8
tyksawka	1	5	8
ukoralie	1	5	8
usaronie	1	5	8
warechek	1	5	8
wisowość	1	5	8
zgotółka	1	5	8
zmiejaga	1	5	8
żygliwka	1	5	8
żączecie	1	5	8
adburans	1	5	8
dyltawor	1	5	8
fadatazm	1	5	8
gilfasta	1	5	8
joskilia	1	5	8
klucjąta	1	5	8
meliower	1	5	8
omfitaść	1	5	8
pilichek	1	5	8
absakit	1	5	7
ansanit	1	5	7
bitecka	1	5	7
botenka	1	5	7
chłomek	1	5	7
chłosek	1	5	7
chłowek	1	5	7
chospek	1	5	7
choszek	1	5	7
drbałek	1	5	7
gliando	1	5	7
głanyca	1	5	7
gwanąca	1	5	7
gwanyca	1	5	7
halatka	1	5	7
hilazka	1	5	7
holaćka	1	5	7
kakutka	1	5	7
kilusna	1	5	7
kopican	1	5	7
kopinan	1	5	7
kowaser	1	5	7
łypazka	1	5	7
mszocka	1	5	7
mszowka	1	5	7
odlaćki	1	5	7
odlatki	1	5	7
ogdzeał	1	5	7
ojdzuał	1	5	7
ondzuał	1	5	7
pachurz	1	5	7
piwięść	1	5	7
płostek	1	5	7
prasłer	1	5	7
rokiata	1	5	7
rospikt	1	5	7
rykięta	1	5	7
ryzpocz	1	5	7
selaćka	1	5	7
silałka	1	5	7
simowot	1	5	7
sofikis	1	5	7
teblaca	1	5	7
tobleca	1	5	7
twunimi	1	5	7
twunymi	1	5	7
zgratca	1	5	7
zobanka	1	5	7
zogałka	1	5	7
zychłyt	1	5	7
abatia	1	5	6
alatia	1	5	6
azmata	1	5	6
bakart	1	5	6
bankaż	1	5	6
biożro	1	5	6
blezna	1	5	6
blirna	1	5	6
blubka	1	5	6
bobler	1	5	6
bowler	1	5	6
chowik	1	5	6
czalka	1	5	6
driało	1	5	6
gałsan	1	5	6
geczer	1	5	6
gedzer	1	5	6
gerzer	1	5	6
hucory	1	5	6
hukory	1	5	6
humiry	1	5	6
ibtota	1	5	6
kabzeł	1	5	6
karpeł	1	5	6
krarer	1	5	6
ksamra	1	5	6
ktater	1	5	6
ktopka	1	5	6
marozm	1	5	6
meneta	1	5	6
midion	1	5	6
mikion	1	5	6
miność	1	5	6
miszna	1	5	6
moskna	1	5	6
muasto	1	5	6
obtawa	1	5	6
odrilż	1	5	6
odsływ	1	5	6
ontarz	1	5	6
orwilż	1	5	6
ostona	1	5	6
ośręcz	1	5	6
owzust	1	5	6
pleper	1	5	6
podysk	1	5	6
polfer	1	5	6
połosk	1	5	6
ponder	1	5	6
posiot	1	5	6
powyga	1	5	6
pragda	1	5	6
psetwa	1	5	6
rendel	1	5	6
rowdel	1	5	6
rubyna	1	5	6
rukera	1	5	6
rulera	1	5	6
rumyna	1	5	6
rzętki	1	5	6
rzupki	1	5	6
serwia	1	5	6
skafka	1	5	6
słarża	1	5	6
spambo	1	5	6
sparża	1	5	6
tetror	1	5	6
tezror	1	5	6
tkapez	1	5	6
tnoska	1	5	6
trorka	1	5	6
waczyn	1	5	6
wiekrz	1	5	6
wkrost	1	5	6
wychyn	1	5	6
wydzyn	1	5	6
zalawa	1	5	6
zaupek	1	5	6
zbarca	1	5	6
zempta	1	5	6
zeskaw	1	5	6
żamoba	1	5	6
atfas	1	5	5
awlas	1	5	5
babół	1	5	5
bauro	1	5	5
biero	1	5	5
byjlę	1	5	5
byner	1	5	5
chali	1	5	5
cyrek	1	5	5
cywek	1	5	5
cznek	1	5	5
dawan	1	5	5
dłato	1	5	5
drwon	1	5	5
dzuto	1	5	5
flęki	1	5	5
flęta	1	5	5
flóta	1	5	5
fukro	1	5	5
głyms	1	5	5
gneba	1	5	5
greba	1	5	5
haćba	1	5	5
hadba	1	5	5
hułor	1	5	5
jazyk	1	5	5
jętyk	1	5	5
kłapa	1	5	5
kłucz	1	5	5
konek	1	5	5
ksacz	1	5	5
kułek	1	5	5
łażko	1	5	5
łądka	1	5	5
łynka	1	5	5
łyrwa	1	5	5
maczt	1	5	5
manka	1	5	5
medon	1	5	5
myrka	1	5	5
myszt	1	5	5
naćwa	1	5	5
natóz	1	5	5
nepka	1	5	5
nirka	1	5	5
nizwa	1	5	5
obzeł	1	5	5
oczeł	1	5	5
orbeł	1	5	5
orkeł	1	5	5
orweł	1	5	5
paton	1	5	5
pegła	1	5	5
pepła	1	5	5
plesz	1	5	5
porła	1	5	5
pójka	1	5	5
romię	1	5	5
rowak	1	5	5
rółga	1	5	5
ruczt	1	5	5
ryzor	1	5	5
saćki	1	5	5
sajka	1	5	5
sekia	1	5	5
skolp	1	5	5
słuwa	1	5	5
śrąba	1	5	5
tumbo	1	5	5
tylia	1	5	5
tynan	1	5	5
tywoń	1	5	5
wemna	1	5	5
wetna	1	5	5
wusek	1	5	5
abyż	1	5	4
acyż	1	5	4
ugaz	1	5	4
onka	1	5	4
bląz	1	5	4
pnug	1	5	4
błak	1	5	4
scer	1	5	4
bząz	1	5	4
dmań	1	5	4
dnań	1	5	4
skaw	1	5	4
dzug	1	5	4
ebir	1	5	4
egui	1	5	4
gbód	1	5	4
gmód	1	5	4
gwód	1	5	4
ikol	1	5	4
owka	1	5	4
inol	1	5	4
psak	1	5	4
weda	1	5	4
słer	1	5	4
ulok	1	5	4
izea	1	5	4
kcop	1	5	4
osej	1	5	4
żeba	1	5	4
rara	1	5	4
kłab	1	5	4
rula	1	5	4
knem	1	5	4
ubok	1	5	4
ręda	1	5	4
ląch	1	5	4
lęda	1	5	4
kwem	1	5	4
łedź	1	5	4
msot	1	5	4
mulo	1	5	4
mutr	1	5	4
neda	1	5	4
noda	1	5	4
ged	-	-	3
urk	-	-	3
fou	-	-	3
pli	-	-	3
fil	-	-	3
mib	-	-	3
dra	-	-	3
cuc	-	-	3
byz	-	-	3
ksa	-	-	3
